# Supplementary material for: Gonadotropin Releasing Hormone (GnRH) Triggers Neurogenesis in the Hypothalamus of Adult Zebrafish
Source: Int J Mol Sci. 2021 May 31;22(11):5926. doi: 10.3390/ijms22115926 (PMC8198740; doi:10.3390/ijms22115926)
Supplement: Supplementary file 1 [file ijms-22-05926-s001.zip]

Archive with 1 entries (1 files):
- ijms-1195081-supplementary.pdf
